# Supplementary material for: Metabolomics: Uncovering Insights into Obesity and Diabetes
Source: Int J Mol Sci. 2025 Jun 27;26(13):6216. doi: 10.3390/ijms26136216 (PMC12249953; doi:10.3390/ijms26136216)
Supplement: Supplementary file 1 [file ijms-26-06216-s001.zip]

Archive with 1 entries (1 files):
- ijms-3688042-supplementary.pdf
